# Supplementary material for: Olive Mill Wastewater Fermented with Microbial Pools as a New Potential Functional Beverage
Source: Molecules. 2023 Jan 8;28(2):646. doi: 10.3390/molecules28020646 (PMC9866608; doi:10.3390/molecules28020646)
Supplement: Supplementary file 1 [file molecules-28-00646-s001.zip]

Archive with 1 entries (1 files):
- molecules-2106830-supplementary.pdf
